# Supplementary material for: Roles of a Y-Linked iDmrt1 Paralogue and Insulin-like Androgenic Gland Hormone in Sexual Development in the Tropical Rock Lobster, Panulirus ornatus
Source: Int J Mol Sci. 2025 May 27;26(11):5149. doi: 10.3390/ijms26115149 (PMC12154352; doi:10.3390/ijms26115149)
Supplement: Supplementary file 1 [file ijms-26-05149-s001.zip]

Archive with 1 entries (1 files):
- ijms-3554343-supplementary.pdf
